# Supplementary material for: Does intracytoplasmic sperm injection outperform conventional in vitro fertilization in couples without severe male factor infertility? A systematic review and meta-analysis of randomized controlled trials
Source: Hum Reprod. 2026 May 22;41(7):1173–82. doi: 10.1093/humrep/deag066 (PMC13334920; doi:10.1093/humrep/deag066)
Supplement: deag066_Supplementary_Table_S5 [file deag066_supplementary_table_s5.xlsx]

## Sheet: TRACT checklist-
Supplementary table S5. TRACT checklist of 11 studies
Key Information			Details									STRONG DOMAINS													WEAK DOMAINS
												GOVERNANCE			AUTHOR GROUP		TIMEFRAME			DROPOUT RATE		BASELINE CHARACTERISTICS			PLAUSABILITY OF INTERVENTION USAGE		OUTCOMES	COMMENT
Author	Year	DOI	Title	Journal	Type	Registry (after 2010)	Registration ID	PDF	Location	Organisation / sponsor	Referencing (Vancouver)	Registration Type	Discrepancy registration/publication	Ethical approval	≤3 authors	Authors with retraction/many RCTs in short time	Fast recruitment	Fast submission	Implausible time to follow-up	ZERO dropout	Rounded number in each group	Few baseline characteristics	Implausible patient characteristics	Perfect balance / large differences	Sealed envelopes if placebo-controlled	Implausible placebo use	Extreme/ different effect size
Wang,Yuanyuan	2024	10.1016/S0140-6736(23)02416-9	Intracytoplasmic sperm injection versus conventional in-vitro fertilisation for couples with infertility with non-severe male factor: a multicentre, open-label, randomised controlled trial	The Lancet	Full Text in English	Yes	NCT03298633	Y	China	Peking University Third Hospital	Wang Y, Li R, Yang R, Zheng D, Zeng L, Lian Y, et al. Intracytoplasmic sperm injection versus conventional in-vitro fertilisation for couples with infertility with non-severe male factor: a multicentre, open-label, randomised controlled trial. The Lancet. 2024;403(10430):924-34.	Prospectively registered	No	Ethically approved	No	No	No	No	No	No	No	No	No	No	NA	NA	No	Trustworthy
Bi, Xiaoying	2020	NA	Compare the Effects of Different Types of Insemination Methods on Pregnancy Status in Patients with100% Malformation	Journal of Aerospace Medicine	Full Text in Other Language	No	NA	Y	China	The Third Affiliated Hospital of Henan University of Traditional Chinese Medicine	Bi X. Compare the Effects of Different Types of Insemination Methods on Pregnancy Status in Patients with100% Malformation. Journal of Aerospace Medicine. 2020;31(05):528-30.	Not registered	NA	Ethically approved	Yes	NA	No	No	NA	Yes	Yes	Yes	NA	NA	NA	NA	Yes	Untrustworthy, baseline characteristics not reported, follow-up time not provided, calculation methods of certain outcomes are different from other RCTs
Wang, Li	2015	NA	Comparison of IVF-ET outcomes between two insemination methods in patients with teratozoospermia	Chinese Journal of Birth Health & Heredity	Full Text in Other Language	No	NA	Y	China	Beijing Obstetrics and Gynecology Hospital	Wang L, Wang S, Ma Y, Ren G, Yu L, Song R, et al. Comparison of IVF-ET outcomes between two insemination methods in patients with teratozoospermia. Chinese Journal of Birth Health & Heredity. 2015;23(12):109-10	Not registered	NA	Not ethically approved	No	NA	No	No	NA	Yes	No	No	No	No	NA	NA	No	Untrustworthy, important prognostic factors are not reported as baseline characteristics,follow-up time not provided
Sun, Baogang	2014	NA	Correlation of sperm-oocyte interaction and IVF clinical outcomes	Chinese journal of Andrology	Full Text in Other Language	No	NA	Y	China	Affiliated Hospital of Jining Medical College	Sun B, Wang L, Cao J, Liang L, Yang A, Wang X, et al. Correlation of sperm-oocyte interaction and IVF clinical outcomes. Chinese journal of Andrology. 2014(3):19-24,32.	Not registered	NA	Ethically approved	No	NA	NA	NA	NA	Yes	No	No	No	No	NA	NA	No	Untrustworthy, time frame not provided, lacking detailed description of randomization method.
Xu，Jiqun	2022	10.1155/2022/1522636	Intracytoplasmic Sperm Injection Improves Normal Fertilization Rate and Clinical Pregnancy Rate in Male Infertility	Contrast Media & Molecular Imaging	Full Text in English	No	NA	Y	China	Affiliated Hospital of Shandong University of Traditional Chinese Medicine	Xu J, Yu Y, Xue M, Lv X. Intracytoplasmic Sperm Injection Improves Normal Fertilization Rate and Clinical Pregnancy Rate in Male Infertility. Contrast Media & Molecular Imaging [Internet]. 2022 July 31, 2022 PMC9357718]:[1522636 p.].	Not registered	NA	Ethically approved	No	No	No	No	No	Yes	Yes	Yes	No	No	NA	NA	No	Untrustworthy, no flow chart, important prognostic factors are not reported as baseline characteristics
Sharula and Hatu	2016	10.14163/j.cnki.11-5547/r.2016.29.063	Compare the effects of assisted reproductive technology in infertile patients with endometriosis	China Practical Medicine	Full Text in Other Language	No	NA	Y	China	Inner Mongolia People's Hospital	Sharula, Hatu. Compare the effects of assisted reproductive technology in infertile patients with endometriosis. China Practical Medicine. 2016;11(29):100-1.	Not registered	NA	Not ethically approved	Yes	NA	No	No	NA	Yes	No	Yes	No	No	NA	NA	No	Untrustworthy, follow-up time not provided
Fancsovits, P.	2023	10.1016/j.jogoh.2023.102625	Intracytoplasmic sperm injection does not improve the outcome of IVF treatments in patients with advanced maternal age or low oocyte number: A randomized controlled trial	Journal of Gynecology Obstetrics and Human Reproduction	Full Text in English	Yes	NCT03513913	Y	Hungary	Semmelweis University	Fancsovits P, Lehner A, Kaszas Z, Nemes A, Dudas B, Joo K, et al. Intracytoplasmic sperm injection does not improve the outcome of IVF treatments in patients with advanced maternal age or low oocyte number: A randomized controlled trial. Journal of Gynecology Obstetrics and Human Reproduction. 2023;52(8):102625.	Prospectively registered	Yes	Ethically approved	No	No	No	No	NA	NA	No	No	No	No	NA	NA	No	Trustworthy
Foong, S. C.	2006	10.1007/s10815-005-9008-y	A prospective randomized trial of conventional in vitro fertilization versus intracytoplasmic sperm injection in unexplained infertility	Journal of Assisted Reproduction and Genetics	Full Text in English	NA	NA	Y	Canada	University of Toronto	Foong SC, Fleetham JA, O'Keane JA, Scott SG, Tough SC, Greene CA. A prospective randomized trial of conventional in vitro fertilization versus intracytoplasmic sperm injection in unexplained infertility. Journal of Assisted Reproduction and Genetics. 2006;23(3):137-40.	NA	NA	Ethically approved	No	No	No	No	NA	No	Yes	No	No	No	NA	NA	No	Looks reliable
Bhattacharya, S.	2001	10.1016/s0140-6736(00)05179-5	Conventional in-vitro fertilisation versus intracytoplasmic sperm injection for the treatment of non-male-factor infertility: a randomised controlled trial	The Lancet	Full Text in English	NA	NA	Y	UK	Aberdeen University	Bhattacharya S, Hamilton MP, Shaaban M, Khalaf Y, Seddler M, Ghobara T, et al. Conventional in-vitro fertilisation versus intracytoplasmic sperm injection for the treatment of non-male-factor infertility: a randomised controlled trial. The Lancet. 2001;357(9274):2075-9.	NA	NA	Ethically approved	No	No	No	No	No	No	No	No	No	No	NA	NA	No	Trustworthy
Dang, V. Q.	2021	10.1016/s0140-6736(21)00535-3	Intracytoplasmic sperm injection versus conventional in-vitro fertilisation in couples with infertility in whom the male partner has normal total sperm count and motility: an open-label, randomised controlled trial	The Lancet	Full Text in English	Yes	NCT03428919	Y	Vietnam	My Duc Hospital	Dang VQ, Vuong LN, Luu TM, Pham TD, Ho TM, Ha AN, et al. Intracytoplasmic sperm injection versus conventional in-vitro fertilisation in couples with infertility in whom the male partner has normal total sperm count and motility: an open-label, randomised controlled trial. The Lancet. 2021;397(10284):1554-63.	Prospectively registered	No	Ethically approved	No	No	No	No	No	Yes	No	No	No	No	NA	NA	No	Trustworthy
Berntsen, S.	2025	10.1038/s41591-025-03621-x	IVF versus ICSI in patients without severe male factor infertility: a randomized clinical trial	Nature Medicine	Full Text in English	Yes	NCT04128904	Y	Denmark	Copenhagen University Hospital Hvidovre	Berntsen S, Zedeler A, Nøhr B, Rønn Petersen M, Grøndahl ML, Andersen LF, et al. IVF versus ICSI in patients without severe male factor infertility: a randomized clinical trial. Nat Med. 2025.	Prospectively registered	No	Ethically approved	No	No	No	No	No	Yes	No	No	No	No	NA	NA	No	Trustworthy
